# Supplementary material for: Leptin receptor neurons in the dorsomedial hypothalamus input to the circadian feeding network
Source: Sci Adv. 2023 Aug 25;9(34):eadh9570. doi: 10.1126/sciadv.adh9570 (PMC10456850; doi:10.1126/sciadv.adh9570)
Supplement: Supplementary file 2 — Table S1 [file sciadv.adh9570_table_s1.zip]

Archive with 1 entries (1 files):
- adh9570_Table_S1.xlsx
