# Supplementary material for: Leptin receptor neurons in the dorsomedial hypothalamus input to the circadian feeding network
Source: Sci Adv. 2023 Aug 25;9(34):eadh9570. doi: 10.1126/sciadv.adh9570 (PMC10456850; doi:10.1126/sciadv.adh9570)
Supplement: Supplementary file 2 — Table S1 [file sciadv.adh9570_table_s1.zip › adh9570_Table_S1.xlsx]

## Sheet: Sheet1
Figure 1B
Relative phase to average of control SCN (hour)	Control											Scheduled feeding
SCN	0.1815	4.0935	1.1655	3.1575	1.3335	-1.0665	-1.6785	1.3655	-5.7555	-1.4505	-1.346	0.2415	-0.2505	-0.0705	-5.0505	-1.6305	-4.3785	-7.1315	-0.5345	-3.8705	-5.046
liver	2.6415	0.6135	1.5255	-0.9945	1.3575	0.1335	0.9255	-0.764	0.6675	-0.7055	-0.5895	-1.0425	-6.8625	-8.2185	1.7895	-0.2625	-0.4425	-4.892	-4.723	-8.4325	-8.025
Figure 7D
Relative phase to average of control SCN (hour)	Control											DMH-LepR-hM3Dq
SCN	1.1575	-0.9625	-0.2075	0.968	1.3755	-2.331						-3.1285	-2.1385	-0.2815	-4.0355	-1.973	-3.6225
liver	-1.0975	-1.8185	-0.3815	-1.4345	-0.8645	-1.0785						1.0755	-1.743	-2.981	0.1185	-1.9545
Figure 7E
Relative phase to average of control SCN (hour)	Control (same dateset as in 1B)											ZT6 Leptin
SCN	0.1815	4.0935	1.1655	3.1575	1.3335	-1.0665	-1.6785	1.3655	-5.7555	-1.4505	-1.346	-3.0105	-2.5185	-3.3825	-0.7785	-5.0985	-5.1705
liver	2.6415	0.6135	1.5255	-0.9945	1.3575	0.1335	0.9255	-0.764	0.6675	-0.7055	-0.5895	0.5655	-0.9225	2.5335	1.0455	-0.3225	1.8255
